# Supplementary material for: The Role of Perioperative Interleukin-6 Serum Levels on Liver Dysfunction and Infectious Complications After Hepatectomy—A Systematic Review
Source: Cancers (Basel). 2025 Sep 25;17(19):3120. doi: 10.3390/cancers17193120 (PMC12524086; doi:10.3390/cancers17193120)
Supplement: Supplementary file 1 [file cancers-17-03120-s001.zip]

Archive with 1 entries (1 files):
- cancers-3868191-supplementary.pdf
